# Supplementary material for: A novel tamponade agent for management of post partum hemorrhage: adaptation of the Xstat mini-sponge applicator for obstetric use
Source: BMC Pregnancy Childbirth. 2017 Jun 13;17:187. doi: 10.1186/s12884-017-1373-x (PMC5470216; doi:10.1186/s12884-017-1373-x)
Supplement: Additional file 1: — Desktop testing of postpartum hemorrhage models. Raw data from desktop testing of postpartum hemorrhage models. (XLSX 14 kb) [file 12884_2017_1373_MOESM1_ESM.xlsx]

## Sheet: Wound Model Data
Group	Sample	Fundus Pressure (mmhg)	10sec flow (ml)	Flow reduction (%)	Application Time (sec)	Removal Time (sec)		Group		Fundus Pressure (mmHg)		Flow reduction (%)		Application Time (sec)		Removal Time (sec)			Group	n	Fundus Pressure (mmHg)	Flow reduction (%)	Application Time (sec)	Removal Time (sec)
Gauze	1	8.8	13.4	-0.58125	50	9			n	Avg	Stdev	Avg	Stdev	Avg	Stdev	Avg	Stdev		Gauze	8	15.5 (8.0)	-55 (10)	59 (10)	9 (2)
Gauze	2	8.8	14.5	-0.546875	66	11		Gauze	8	15.45	7.97926	-0.545312	0.10282	58.875	9.59818	8.875	1.55265		Uterine Balloon	8	8.2 (10.4)	-19 (17)	194 (73)	18 (8)
Gauze	3	5.9	10.5	-0.671875	68	11		Uterine Balloon	8	8.16667	10.3905	-0.190278	0.167868	193.889	73.3561	17.8889	8.3583		MSD	8	113.0 (28.6)	-35 (9)	11 (2)	266 (85)
Gauze	4	17.7	16.1	-0.496875	65	7		MSD	8	112.975	28.5838	-0.352734	0.0931295	11.125	1.64208	266.286	84.8699		MSD Bag	8	85.8 (29.0)	-74 (18)	12 (3)	10 (2)
Gauze	5	20.6	14	-0.5625	64	9		MSD Bag	8	85.75	28.977	-0.742188	0.176295	12.25	2.81577	10.25	1.83225
Gauze	6	11.8	16.9	-0.471875	50	9
Gauze	7	29.4	20.4	-0.3625	65	7
Gauze	8	20.6	10.6	-0.66875	43	8
MSD	1	126.6	22.7	-0.290625	9	220
MSD	2	61.8	15.6	-0.5125	12	224
MSD	3	97.1	22.9	-0.284375	11
MSD	4	117.8	19.3	-0.396875	10	434
MSD	5	91.3	20.9	-0.346875	13	256
MSD	6	144.2	22.9	-0.284375	12	171
MSD	7	147.2	17.5	-0.453125	9	308
MSD	8	117.8	23.9	-0.253125	13	251
Uterine Balloon	1	0	22.4	-0.3	119	15
Uterine Balloon	2	32.4	14	-0.5625	125	28
Uterine Balloon	3	2.9	30.2	-0.05625	183	18
Uterine Balloon	4	8.8	29.4	-0.08125	150	14
Uterine Balloon	5	0	24	-0.25	146	35
Uterine Balloon	6	8.8	26.9	-0.159375	195	13
Uterine Balloon	7	5.9	29.1	-0.090625	350	16
Uterine Balloon	8	0	31.5	-0.015625	240	8
Uterine Balloon	9	14.7	25.7	-0.196875	237	14
MSD Bag	1	44.2	6.3	-0.803125	10	14
MSD Bag	2	85.4	10	-0.6875	14	11
MSD Bag	3	82.4	2.4	-0.925	13	11
MSD Bag	4	61.8	2.8	-0.9125	11	9
MSD Bag	5	70.7	13.1	-0.590625	8	10
MSD Bag	6	91.3	4.7	-0.853125	17	10
MSD Bag	7	114.8	7.7	-0.759375	11	8
MSD Bag	8	135.4	19	-0.40625	14	9
Notes: 1 missing data point for removal time for MSD group (error during data collection)
